# Supplementary material for: Evaluation of Comorbidities and Treatment Outcome in Various Subtypes of Lichen Planus: A Single-Center Retrospective Study
Source: J Clin Med. 2026 May 26;15(11):4101. doi: 10.3390/jcm15114101 (PMC13258672; doi:10.3390/jcm15114101)
Supplement: Supplementary file 1 [file jcm-15-04101-s001.zip]

Archive with 8 entries (8 files):
- LP_Supplemental_Figure 1.pdf
- LP_Supplemental_Figure 2.pdf
- LP_Supplemental_Figure 3.pdf
- LP_Supplemental_Figure 4.pdf
- LP_Supplemental_Table S2.pdf
- LP_Supplemental_Table S3.pdf
- LP_Supplemental_Table S4.pdf
- LP_Supplemental_table_S1.pdf
